# Supplementary material for: Osteopontin Levels in Maternal Serum, Cord Blood, and Breast Milk According to Gestational Diabetes Mellitus: A Case-Control Study
Source: Nutrients. 2024 Dec 16;16(24):4334. doi: 10.3390/nu16244334 (PMC11677047; doi:10.3390/nu16244334)
Supplement: Supplementary file 1 [file nutrients-16-04334-s001.zip]

Archive with 2 entries (2 files):
- Supplementary File.pdf
- Supplementary Tables.pdf
